# Supplementary material for: Facile Synthesis of N-Doped Graphene Quantum Dots as Novel Transfection Agents for mRNA and pDNA
Source: Nanomaterials (Basel). 2021 Oct 23;11(11):2816. doi: 10.3390/nano11112816 (PMC8620666; doi:10.3390/nano11112816)
Supplement: Supplementary file 1 [file nanomaterials-11-02816-s001.zip]

Archive with 1 entries (1 files):
- nanomaterials-1370787-supplementary.pdf
